# Supplementary material for: Epsilon Toxin from Clostridium perfringens Induces the Generation of Extracellular Vesicles in HeLa Cells Overexpressing Myelin and Lymphocyte Protein
Source: Toxins (Basel). 2024 Dec 4;16(12):525. doi: 10.3390/toxins16120525 (PMC11728497; doi:10.3390/toxins16120525)
Supplement: Supplementary file 1 [file toxins-16-00525-s001.zip]

Archive with 2 entries (2 files):
- Video S2 ETX-633 effect in HeLa MAL-GFP cells.avi
- Video S1 pETX-633 effect in HeLa MAL-GFP cells.avi
